# Supplementary material for: Antimicrobial Use Survey and Detection of ESBL-Escherichia coli in Commercial and Medium-/Small-Scale Poultry Farms in Selected Districts of Zambia
Source: Antibiotics (Basel). 2024 May 20;13(5):467. doi: 10.3390/antibiotics13050467 (PMC11118926; doi:10.3390/antibiotics13050467)
Supplement: Supplementary file 1 [file antibiotics-13-00467-s001.zip]

Archive with 1 entries (1 files):
- antibiotics-2889481-supplementary.pdf
